# Supplementary material for: Sex Differences in Antennal Transcriptome of Hyphantria cunea and Analysis of Odorant Receptor Expression Profiles
Source: Int J Mol Sci. 2024 Aug 21;25(16):9070. doi: 10.3390/ijms25169070 (PMC11354529; doi:10.3390/ijms25169070)
Supplement: Supplementary file 1 [file ijms-25-09070-s001.zip]

Archive with 1 entries (1 files):
- ijms-3111505-supplementary.pdf
